# Supplementary material for: Network analytics for drug repurposing in COVID-19
Source: Brief Bioinform. 2021 Dec 7;23(1):bbab490. doi: 10.1093/bib/bbab490 (PMC8690228; doi:10.1093/bib/bbab490)
Supplement: supplementary_table_1_bbab490 [file supplementary_table_1_bbab490.xlsx]

## Sheet: Foaie1
	Supplementary Table 1: Drugs obtained by our analysis
	Common_name: the name of the drug in the DrugBank; code color: green - active, orange - not tested, cream - inactive, but not tested in all assays, gray - inactive, yellow - active in counter assay
	Drug_name_on_NCATS: the name/ID of the drug in OpenData Portal (NCATS)
	Drug_score_MOI_0.01/Drug_score_MOI_0.3: the maximum number of host factors this drug controls through its targets
	Category_on_DrugBank: the category, namely approved or investigational, according to DrugBank
	DrugBank data: some information on DrugBank about indications, mecanism, mode of administration
	Test - SARS-CoV-2 cytopathic effect (CPE)/Test - SARS-CoV-2 cytopathic effect (host tox counterscreen)/Test - Spike-ACE2 protein-protein interaction (AlphaLISA)/Test - Spike-ACE2 protein-protein interaction (TruHit Counterscreen)/Test - Spike-ACE2 protein-protein interaction (TruHit Counterscreen)/Test - 3CL enzymatic activity/Test - ACE2 enzymatic activity/Test - TMPRSS2 enzymatic activity: test…
Common_name	Drug_name_on_NCATS	Drug_score_MOI_0.01	Drug_score_MOI_0.3	Category_on_DrugBank	DrugBank data	Test - SARS-CoV-2 cytopathic effect (CPE)	Test - SARS-CoV-2 cytopathic effect (host tox counterscreen)	Test - Spike-ACE2 protein-protein interaction (AlphaLISA)	Test - Spike-ACE2 protein-protein interaction (TruHit Counterscreen)	Test - 3CL enzymatic activity	Test - ACE2 enzymatic activity	Test - TMPRSS2 enzymatic activity
Alvocidib	Flavopiridol	7	4	- investigational	- is a synthetic flavonoid - from an Indian plant - potential treatment of cancers - esophageal cancer, leukemia (lymphoid), lung cancer, liver cancer, and lymphoma (unspecified)	inactive	active with potency =0.398	active with potency =25.288	active with potency =9.864	inactive	inactive	inactive
Acetylsalicylic acid	Aspirin NCGC00015067-09	7	3	- approved	- in pain and fever - inhibits platelet aggregation so it is used in the prevention of strokes, myocardial infarction - long-term use of acetylsalicylic acid may decrease the risk of various cancers, including lung cancer	inactive	inactive	inactive	inactive	inactive	inactive	inactive
Minocycline	Minocycline hydrochloride NCGC00183044-01	7	3	- approved, investigational	-in inflammatory lesions of acne vulgaris -adjunct treatment in the reduction of pocket depth in adults with periodontitis -infections of susceptible microorganisms	inactive	inactive	active with potency =9.466	active with potency =6.224	active with potency =31.623	inactive	inactive
Dasatinib	Dasatinib	6	6	- approved, investigational	- in chronic myelogenous leukemia	inactive	active with potency =1.259 active with potency =14.125	active with potency =11.917 active with potency =20.087	active with potency =13.933 active with potency =11.068	inactive	inactive	inactive
Ellagic acid	Ellagic acid	6	5	- investigational	- investigated for use in follicular lymphoma, brain injury in intrauterine growth restricted babies, obese adolescents, and solar lentigines - is present in several fruits such as cranberries, strawberries, raspberries, and pomegranates	inactive	active with potency =3.162	active with potency =9.224	active with potency =5.375	inactive	inactive	inactive
Quercetin	Quercetin NCGC00015870-26	6	5	- investigational	- possible use in malaria - is a flavonol widely distributed in plants - antioxidant - has known targets on Pseudomonas putida and Helicobacter pylori	inactive	inactive	active with potency =11.917	active with potency =6.224	inactive	inactive	inactive
Seliciclib	NCGC00094374-12	6	5	- investigational	- possible use in non-small cell lung cancer, leukemia, HIV infection, HSV infection, and in chronic inflammation disorders - other names R-roscovitine or CYC202	inactive	inactive			inactive		inactive
Phenethyl Isothiocyanate		6	2	- investigational	- possible use in leukemia, lung cancer, tobacco use disorder, and lymphoproliferative disorders
Tamoxifen	NCGC00024928-12 NCGC00024928-14 Tamoxifen	6	0	- approved	- in breast cancers - higher doses can lead to breathing difficulty or convulsions	active with potency =1.778 active with potency =6.31	active with potency =11.22	active with potency =9.466	active with potency =3.927	inactive	inactive	inactive
Bosutinib	Bosutinib	5	8	- approved	- in some cases of chronic myelogenous leukemia - more favourable hematologic toxicity profile than other tyrosine kinase inhibitors	inactive	active with potency =5.623	active with potency =6.702	active with potency =6.224	inactive	inactive	inactive
Enzastaurin	Enzastaurin	5	4	- investigational	- investigated for use in brain cancer, lymphoma (non-hodgkin's), and lung cancer	active with potency =12.5892541179	inactive	active with potency =5.3232553899	active with potency =1.7541047484	inactive	inactive	inactive
Perifosine	NCGC00346503-01	5	3	- investigational	- possible use in multiple myeloma, leukemia, lung cancer and brain cancer	inactive	active with potency =5.623			inactive		inactive
Brigatinib	Brigatinib	5	0	- approved, investigational	- is a reversible dual inhibitor of anaplastic lymphoma kinase and epidermal growth factor receptor - in anaplastic lymphoma kinase positive, metastatic non-small cell lung cancer	inactive	active with potency =12.589 active with potency =1.0	active with potency =1.889	active with potency =15.633	inactive	inactive	inactive
Ponatinib	Ponatinib	5	0	- approved, investigational	- in chronic myeloid leukemia	inactive	active with potency =1.995 active with potency =1.122	active with potency =10.621 active with potency =8.972	active with potency =5.547 active with potency =4.406	inactive	active with potency =39.811 active with potency =31.623	inactive
Resveratrol	NCGC00017352-22 Resveratrol	4	4	- investigational	- inhibits HSV-1 and HSV-2 replication in a dose-dependent, reversible manner - anti-inflammatory and antioxidant properties - potential anticancer properties	inactive	active with potency =12.589	active with potency =5.661	active with potency =1.242	inactive	inactive	inactive
SF1126		4	4	- investigational	- investigated for use in cancer
Arsenic trioxide	Arsenic trioxide	4	2	- approved, investigational	- in leukemia - a naturally toxic substance	inactive	inactive	inactive	inactive	inactive	inactive	inactive
Entrectinib	NCGC00484067-01	4	0	- approved, investigational	- in non-small cell lung cancer and others	active with potency =2.512	active with potency =5.012			inactive		active with potency =22.387
Fasudil	Fasudil hydrochloride	4	0	- investigational	- has been investigated in carotid stenosis	inactive	inactive	active with potency =31.836	inactive	inactive	active with potency =35.481	active with potency =12.589
Regorafenib	Regorafenib	4	0	- approved	- in metastatic colorectal cancer, advanced gastrointestinal stromal tumour and hepatocellular carcinoma	inactive	active with potency =8.913	active with potency =23.778	active with potency =4.406	inactive	inactive	inactive
Zanubrutinib		4	0	- approved, investigational	- in mantle cell lymphoma
AT-7519	NCGC00263091-15	3	4	- investigational	- solid tumours and haematological malignancies - use/treatment in leukemia (unspecified), lymphoma (unspecified), myelodysplastic syndrome, and solid tumors.	inactive	inactive			inactive		inactive
Caffeine	NCGC00015208-14 Caffeine	3	4	- approved	- short term treatment of apnea of prematurity in infants and off label in bronchopulmonary dysplasia caused by premature birth - in respiratory depression - stimulates the central nervous system (CNS) - it relaxes smooth muscle and stimulates the contraction of cardiac muscle - promotes gastric acid secretion and increases gastrointestinal motility - in migraine and other types of headaches - mi…	inactive	inactive	inactive	inactive	inactive	inactive	inactive
Sirolimus	Sirolimus	3	4	- approved, investigational	- known as Rapamycin - macrolide compound obtained from Streptomyces hygroscopicus - it blocks the transcriptional activation of cytokines thereby inhibiting cytokine production - potent immunosuppressant with antifungal and antineoplastic properties - prophylaxis of organ rejection in patients receiving renal transplants	inactive	inactive	active with potency =8.437 active with potency =8.973	active with potency =2.478 active with potency =4.944	inactive	active with potency =39.811	inactive
Tesevatinib	NCGC00390607-01 [XL-647] NCGC00390607-03	3	4	- investigational	- investigated in stomach cancer, brain metastases, esophageal cancer, and leptomeningeal metastases, among others					inactive
Cholecystokinin		3	3	- approved, investigational	- for diagnosing gallbladder disorders - in pancreatic insufficiency - is responsible for stimulating the digestion of fat and protein
Everolimus	Everolimus	3	3	- approved	- postmenopausal women with advanced hormone receptor-positive, HER2-negative breast cancer - progressive neuroendocrine tumors of pancreatic origin - advanced renal cell carcinoma - renal angiomyolipoma and tuberous sclerosis complex	inactive	inactive	inactive	active with potency =4.79	inactive	inactive	inactive
Pimecrolimus	Pimecrolimus	3	3	- approved, investigational	- immunomodulating agent - used as topical cream - in mild to moderate atopic dermatitis	inactive	inactive	active with potency =10.621	active with potency =3.927	inactive	inactive	inactive
Pseudoephedrine	NCGC00015408-05 [Pseudoephedrine hydrochloride]	3	3	- approved	- weaker effect than ephedrine on the sympathetic nervous system - decongestant due to vasoconstriction	inactive	inactive	inactive	inactive	inactive	inactive	inactive
Ridaforolimus	NCGC00346481-01 NCGC00346481-02	3	3	- investigational	- in endometrial cancer, prostate cancer, and bone metastases	inactive	inactive			inactive		inactive
Rimiducid		3	3	- investigational	- in bone marrow transplant and graft versus host disease
Temsirolimus	Temsirolimus	3	3	- approved	- used in renal cell carcinoma - investigated for use in breast cancer, lymphoma, rheumatoid arthritis, and multiple myeloma	inactive	inactive	active with potency =13.03	active with potency =3.391	inactive	inactive	inactive
Tiludronic acid	Tiludronate disodium salt hydrate [sample name]	3	3	- approved, investigational	- in Paget's disease	inactive	inactive	inactive	inactive	inactive	inactive	inactive
XL765	NCGC00346541-04 NCGC00346541-08 [XL-765¿¿¿]	3	3	- investigational	- in cancer	active with potency =11.22	active with potency =12.589			inactive		inactive
AZD 3355		3	2	- investigational	- is a reflux inhibitor - improving the function of the lower oesophageal sphincter
Emodin	NCGC00015420-08 NCGC00015420-09 NCGC00015420-15	3	2	- investigational	- in polycystic kidney	inactive	inactive			inactive		inactive
Genistein	Genistein NCGC00015479-22	3	2	- investigational	- an isoflavonoid derived from soy products - investigated in prostate cancer, for prevention of cardiovascular disease in postmenopausal women - antihelmintic activity - common liver fluke, pork trematode and poultry cestode	inactive	inactive	inactive	active with potency =13.933	inactive	inactive	inactive
Afatinib	Afatinib (BIBW2992)	3	0	- approved	- in non-small cell lung cancer	inactive	active with potency =1.413	active with potency =7.519	active with potency =12.418		active with potency =31.623	inactive
Aprinocarsen		3	0	- investigational	- in lung cancer
AV-412		3	0	- investigational	- in cancer
Baricitinib	Baricitinib	3	0	- approved, investigational	- in rheumatoid arthritis	inactive	inactive	inactive	inactive	inactive	active with potency =39.811
Bryostatin 1		3	0	- investigational	- investigated for use in HIV infection and Alzheimer's disease
Fedratinib	NCGC00244252-03 NCGC00244252-03 (Fedratinib)	3	0	- approved, investigational	- in adults with primary or secondary myelofibrosis	inactive	active with potency =2.818			inactive		inactive
Ingenol mebutate	Ingenol mebutate	3	0	- approved	- topical use - in actinic keratosis	inactive	inactive	active with potency =29.935	active with potency =15.633	inactive	inactive	inactive
Lapatinib	Lapatinib	3	0	- approved, investigational	- in solid tumours such as breast and lung cancer	active with potency =10.0	active with potency =12.589	active with potency =2.378	active with potency =1.393	inactive	inactive	inactive
Midostaurin	Midostaurin	3	0	- approved, investigational	- investigated for use in acute myeloid leukemia	inactive	active with potency =1.122	active with potency =15.9556	active with potency =4.944	inactive	inactive
Naloxone	NCGC00024674-14 (NALOXONE)	3	0	- approved	- in narcotic depression, including respiratory depression, induced by opioids - to increase blood pressure in septic shock	inactive	inactive	inactive	inactive		inactive	inactive
Ripretinib		3	0	- approved	- in advanced gastrointestinal stromal tumor
Ruxolitinib	Ruxolitinib	3	0	- approved	- in intermediate or high-risk myelofibrosis - in polycythemia vera - in steroid-refractory acute graft-versus-host disease	inactive	inactive	inactive	inactive	inactive	active with potency =35.481	active with potency =11.22
Sorafenib	NCGC00167488-03 Sorafenib	3	0	- approved, investigational	- in hepatocellular and renal carcinomas	active with potency =3.162 active with potency =0.708	active with potency =11.22 active with potency =7.079	active with potency =23.778	active with potency =6.983	inactive	inactive	inactive
Sparsentan		3	0	- investigational	- in focal segmental glomerulosclerosis
Tofacitinib	Tofacitinib	3	0	- approved, investigational	- moderate to severe rheumatoid arthritis - clinical trials for the prevention of organ transplant rejection, and is currently under investigation for the treatment of psoriasis	inactive	inactive	inactive	inactive	inactive	inactive	inactive
Varlitinib	NCGC00346724-01[VARLITINIB] NCGC00346724-02	3	0	- investigational	- under investigation for use in breast, lung, and epidermal carcinoma tumors - enzymatic and cellular inhibitor, with nanomolar potency	inactive	active with potency =10			inactive		inactive
XL019		3	0	- investigational	- investigated for use in cancers
XL228	NCGC00378978-02 NCGC00378978-05	3	0	- investigational	- in leukemia (lymphoid and myeloid)	inactive	active with potency =3.981			inactive		inactive
XL844		3	0	- investigational	- in solid tumors
Navitoclax	NCGC00188344-05 NCGC00188344-07 NCGC00188344-08	2	4	- investigational	- in cancer	inactive	active with potency =1.122			active with potency =22.387		inactive
RO-4584820	NCGC00346632-01 NCGC00346632-02 NCGC00346632-06 [RG-547]	2	3	- investigational	-	inactive	active with potency =1			inactive		inactive
Sucralfate		2	3	- approved	- in gastro-esophageal reflux disease, in gastritis and in ulcers
Archexin		2	2	- investigational	- investigated for use in solid tumors
Doramapimod	NCGC00241104-09	2	2	- investigational	-	inactive	inactive			inactive		inactive
KC706		2	2	- investigational	- anti-inflammatory drug - investigated for use in rheumatoid arthritis, psoriasis, inflammatory bowel disease and cardiovascular disease
Neflamapimod	NCGC00241111-12	2	2	- investigational	- in Alzheimer's disease and mild cognitive impairment	inactive	inactive			inactive		inactive
PH-797804	NCGC00263165-02	2	2	- investigational	- investigated for use in osteoarthritis	inactive	inactive			inactive		inactive
R-1487	NCGC00262195-02 NCGC00262195-03	2	2	- investigational	- in rheumatoid arthritis	inactive	inactive			inactive		active with potency =11.22
SD-0006	NCGC00345832-01 NCGC00345832-02 NCGC00345832-03 [2-{4-[5-(4-chlorophenyl)-4-pyrimidin-4-yl-1H-pyrazol-3-yl]piperidin-1-yl}-2-oxoethanol]	2	2	- investigational	-	inactive	inactive			inactive		inactive
Talmapimod	NCGC00263140-03	2	2	- investigational	- in rheumatoid arthritis	inactive	inactive			inactive		inactive
VX-702	NCGC00249684-04 NCGC00249684-14	2	2	- investigational	- in inflammatory diseases (rheumatoid arthritis)	inactive	inactive			inactive		inactive
Argatroban	Argatroban	2	0	- approved, investigational	- in thrombosis caused by heparin-induced thrombocytopenia	inactive	inactive	inactive	inactive	inactive	inactive	inactive
AT1391		2	0	- investigational	- a daily insulin skin patch - investigated for diabetes mellitus type 1 and 2
Bivalirudin	Bivalirudin (Trifluoroacetate)	2	0	- approved, investigational	- in heparin-induced thrombocytopenia - in thrombosis pevention	inactive	inactive	inactive	inactive	inactive	inactive	inactive
Canertinib	NCGC00182713-18	2	0	- investigational	- investigated for use in breast cancer and lung cancer	inactive	active with potency =5.012			inactive		inactive
Cefazolin	Cefazolin	2	0	- approved	- is a broad-spectrum antibiotic	inactive	inactive	inactive	inactive	inactive	inactive	inactive
Chromic chloride		2	0	- approved	- as a supplement to intravenous solutions - trivalent chromium is an essential activator of insulin-mediated reactions
Dabigatran etexilate	BIBR-1048	2	0	- approved	- to reduce the risk of venous thromboembolic events	inactive	inactive	active with potency =11.917	active with potency =6.224	inactive	inactive	inactive
Dabrafenib	Dabrafenib	2	0	- approved, investigational	- in melanoma - in anaplastic thyroid cancer	active with potency =12.589	inactive active with potency =6.31	active with potency =6.702 active with potency =15.956	active with potency =2.4778 active with potency =12.418	inactive	inactive	inactive
Dacomitinib	NCGC00263185-09 [DACOMITINIB]	2	0	- approved, investigational	- second-generation tyrosine kinase inhibitor - in non-small cell lung cancer	inactive	active with potency =3.162			inactive		inactive
Encorafenib	NCGC00378599-01 [ENCORAFENIB] NCGC00378599-03	2	0	- approved, investigational	- in metastatic melanoma	inactive	active with potency =8.913			inactive		inactive
Erlotinib	Erlotinib	2	0	- approved, investigational	- in non-small cell lung cancer - advanced, unresectable or metastatic pancreatic cancer	inactive	active with potency =8.913 active with potency =10.0	active with potency =20.087	inactive	inactive	active with potency =44.668	inactive
Estradiol	Estradiol	2	0	- approved, investigational	- is a hormone - in moderate to severe vasomotor symptoms and vulvar and vaginal atrophy due to menopause - in hypoestrogenism - in the prevention of postmenopausal osteoporosis - in breast cancer, prostate cancer - in oral contraceptive pills	inactive	inactive	inactive	inactive	inactive	inactive	inactive
Estradiol acetate	Estradiol acetate	2	0	- approved, investigational	- pro-drug ester of estradiol	inactive	inactive	inactive	inactive	inactive	inactive	inactive
Estradiol benzoate	ESTRADIOL BENZOATE	2	0	- approved, investigational	- pro-drug ester of estradiol	inactive	inactive	active with potency =21.192	active with potency =5.547	inactive	inactive	inactive
Estradiol cypionate	Estradiol cypionate	2	0	- approved, investigational	- pro-drug ester of estradiol	inactive	inactive	active with potency =9.466	active with potency =5.547	inactive	inactive	inactive
Estradiol dienanthate		2	0	- approved, investigational	- pro-drug ester of estradiol
Estradiol valerate	Estradiol valerate	2	0	- approved, investigational	- pro-drug ester of estradiol	inactive	inactive	active with potency =10.621	active with potency =7.835	inactive	inactive	inactive
Flovagatran		2	0	- investigational	- in thrombosis
Gabexate	Gabexate mesilate	2	0	- investigational	- as anticoagulant - reduces the inflammatory cytokines - in cancer, ischemia-reperfusion injury, and pancreatitis	inactive	inactive	inactive	inactive	inactive	inactive	active with potency =0.891
Gefitinib	Gefitinib	2	0	- approved, investigational	- locally advanced or metastatic non-small cell lung cancer	inactive	active with potency =11.22	inactive	active with potency =9.864	inactive	inactive	inactive
Icotinib	NCGC00386224-06 [Icotinib hydrochloride]	2	0	- investigational	- in advanced non-small-cell lung cancer	inactive	inactive			inactive		inactive
Imatinib	Imatinib	2	0	- approved	- in chronic myelogenous leukemia and gastrointestinal stromal tumors among other malignancies	active with potency =5.623413251900001 active with potency =12.589 active with potency =10.0	inactive	active with potency =37.686 active with potency =15.956	active with potency =11.068 active with potency =8.792	inactive	inactive	inactive
Isoprenaline	Isoprenaline hydrochloride	2	0	- approved, investigational	- isopropyl analog of epinephrine, isoproterenol - bronchodilator and heart stimulant - in heart block, asthma and chronic bronchitis - has a known target on Trypanosoma cruzi	inactive	inactive	inactive	active with potency =17.541	inactive	inactive	inactive
Kappadione		2	0	- approved	- used in prothrombin deficiency (anticoagulant-induced, antibacterial therapy, factors limiting absorption or synthesis of vitamin K ) - in hemorrhagic disease of the newborn
Lidocaine	Lidocaine	2	0	- approved	- is an anesthetic	inactive	inactive	inactive	active with potency =22.083	inactive	inactive	inactive
Lithium carbonate		2	0	- approved	- as a mood stabilizers - in manic episodes and maintenance of bipolar disorder
Lithium citrate	LITHIUM CITRATE	2	0	- approved	- as a mood stabilizers - in manic episodes and maintenance of bipolar disorder - in depression	inactive	inactive	inactive	inactive	inactive	inactive	inactive
Nafamostat	Nafamostat mesilate NafamostatMesylate	2	0	- investigational	- investigated for use in liver transplantation and postreperfusion syndrome - anticoagulant therapy approved in Asian countries - used during hemodialysis to prevent the proteolysis of fibrinogen into fibrin - used in acute pancreatitis - prevents blood clot formation during extracorporeal circulation - anti-inflammatory effect in vitro - neuroprotective role during ischemia-induced brain injury…	inactive	inactive	inactive	inactive	inactive	inactive	active with potency = 0.089
Neratinib	Neratinib	2	0	- approved, investigational	- in early stage HER2-overexpressed/amplified breast cancer	inactive	active with potency =1.122	active with potency =1.935	active with potency =2.014	inactive	inactive	inactive
Netarsudil	Netarsudil	2	0	- approved	- in open-angle glaucoma, in ocular hypertension	inactive	active with potency =5.012 active with potency =4.467	active with potency =4.623	active with potency =2.694	inactive	inactive	inactive
Nilotinib	Nilotinib	2	0	- approved, investigational	- investigated for use in chronic myelogenous leukemia	inactive	inactive	active with potency =21.192	active with potency =6.224	inactive	inactive	inactive
NN344		2	0	- investigational	- in diabetes mellitus type 1 and 2
Olmutinib		2	0	- investigational	- metastatic T790M mutation positive non-small cell lung cancer
Osimertinib	Osimertinib mesylate	2	0	- approved	- metastatic epidermal growth factor receptor (EGFR) T790M mutation-positive non-small cell lung cancer (NSCLC)	inactive	active with potency =11.22	active with potency =4.744	active with potency =1.968	inactive	inactive	inactive
Pelitinib	Pelitinib	2	0	- investigational	- colorectal cancer and lung cancer	inactive	active with potency =0.398	active with potency =11.296	active with potency =11.068	inactive	inactive
Phenformin	NCGC00016543-13 [PHENFORMIN HYDROCHLORIDE]	2	0	- approved, investigational, withdrawn	- in type II diabetes mellitus	inactive	inactive			inactive		inactive
Proflavine	Proflavin hemisulfate	2	0	- approved	- antiseptic - topical use in wound dressings	inactive	active with potency =12.589	active with potency =18.888	active with potency =8.791	inactive	active with potency =39.811	inactive
Radotinib	NCGC00390586-01 [Radotinib(iy-5511)]	2	0	- investigational	- possible use in leukemia - myelogenous, chronic, BCR-ABL positive					inactive
RAF-265	NCGC00250407-05 [Chir-265]	2	0	- investigational	- investigated for use in melanoma	active with potency =1.585	active with potency =14.125			inactive		inactive
Rindopepimut		2	0	- investigational	- in brain cancer
Suramin	NCGC00163318-03	2	0	- investigational	- in African trypanosomiasis - has potent antineoplastic properties					active with potency =7.943
Tapinarof		2	0	- investigational	- topical use - in psoriasis
Tideglusib	NCGC00386380-02	2	0	- investigational, withdrawn	- investigated in Alzheimer's disease	inactive	inactive			inactive		inactive
Turpentine		2	0	- approved	- used as solvent and base material in organic synthesis reactions - studied for disseminated sclerosis, sexual dysfunction - has antibacterial activity and inhibits osteoclast activity
Ulixertinib	NCGC00378692-02 NCGC00378692-06 NCGC00378692-07	2	0	- investigational	- in tumors	inactive	active with potency =11.22			inactive		inactive
Vandetanib	Vandetanib	2	0	- approved	- potential use in various tumors - used in thyroid cancer	inactive	inactive	inactive	inactive	inactive	inactive	inactive
Vemurafenib	Vemurafenib	2	0	- approved	- in metastatic melanoma - in Erdheim-Chester Disease	inactive	inactive	active with potency =21.192	active with potency =3.45	inactive	inactive	inactive
Ximelagatran	Ximelagatran NCGC00345818-01	2	0	- approved, investigational, withdrawn	- is an anticoagulant - used for acute deep vein thrombosis	inactive	inactive	inactive	inactive	inactive	inactive	inactive
XL281		2	0	- investigational	- in solid tumors
Apoptone		0	4	- investigational	- in cancer
Dexibuprofen	NCGC00015529-12 Ibuprofen lysine	0	4	- approved, investigational	- non-steroidal anti-inflammatory drug - enantiomer of racemic ibuprofen - it is proposed to be more pharmacologically active and tolerable with a better safety profile than ibuprofen	inactive	inactive	inactive	inactive	inactive	inactive	inactive
Docetaxel	Docetaxel	0	4	- approved, investigational	- in breast, ovarian, and non-small cell lung cancer -in metastatic prostate cancer, gastric adenocarinoma and head and neck cancer	inactive	inactive	active with potency =9.466	active with potency =12.418	active with potency =39.811	inactive	inactive
Eribulin	Eribulin mesylate	0	4	- approved, investigational	- in metastatic breast cancer, and other solid tumors	inactive	active with potency =0.398	inactive	inactive	inactive	inactive	inactive
Ibuprofen	NCGC00015529-12 Ibuprofen lysine	0	4	- approved	- the most commonly used and prescribed NSAID - analgesic, anti-inflammatory and antipyretic - mild to moderate pain of various etiologies - it can alter platelet function and prolong gestation and labor - in patent ductus arteriosus - in cystic fibrosis - decreases inflammation and decreases polymorphonuclear cell influx in the lungs - orthostatic hypotension -investigated for the prophylaxis of…	inactive	inactive	inactive	inactive	inactive	inactive	inactive
Isosorbide	Isosorbide	0	4	- approved, investigational	- an organic nitrate with vasodilatory properties - in angina pectoris	inactive	inactive	inactive	inactive	inactive	inactive	inactive
Obatoclax	NCGC00387855-01	0	4	- investigational	- in various types of cancer					inactive
Paclitaxel	Paclitaxel	0	4	- approved	- in Kaposi's sarcoma and lung cancer, ovarian cancer, and breast cancer	inactive	active with potency =5.623	active with potency =26.679	active with potency =9.864	inactive	inactive	inactive
Paclitaxel docosahexaenoic acid		0	4	- investigational	- in various cancers
Rasagiline	Rasagiline mesylate	0	4	- approved	- is an irreversible inhibitor of monoamine oxidase - in Parkinson's disease	inactive	inactive	inactive	inactive	inactive	inactive	inactive
Venetoclax	Venetoclax (ABT-199)	0	4	- approved, investigational	- in chronic lymphocytic leukemia and small lymphocytic lymphoma	inactive	inactive	active with potency =8.437	active with potency =3.5	active with potency =39.811	active with potency =25.119	inactive
CHGN111		0	2	- investigational	- in skin infections
Voclosporin		0	2	- approved, investigational	- in lupus nephritis
