# Supplementary material for: Network analytics for drug repurposing in COVID-19
Source: Brief Bioinform. 2021 Dec 7;23(1):bbab490. doi: 10.1093/bib/bbab490 (PMC8690228; doi:10.1093/bib/bbab490)
Supplement: supplementary_table_2_bbab490 [file supplementary_table_2_bbab490.xlsx]

## Sheet: comb_2_moi_0.01
		Supplementary Table 2: Drug combinations
		A. 2-drug combinations for the MOI 0.01 network
		Control_score: the maximum number of host factors the drug combination controls through its targets
	DrugName1	DrugName2	Control score
	Dasatinib	Acetylsalicylic acid	13
	Alvocidib	Acetylsalicylic acid	12
	Enzastaurin	Alvocidib	12
	Minocycline	Alvocidib	12
	Perifosine	Alvocidib	12
	Alvocidib	Phenethyl Isothiocyanate	12
	Alvocidib	Quercetin	12
	Tamoxifen	Alvocidib	11
	Minocycline	Entrectinib	11
	Zanubrutinib	Minocycline	11
	Minocycline	Phenethyl Isothiocyanate	10
	Minocycline	Quercetin	10
	Everolimus	Acetylsalicylic acid	9
	Pimecrolimus	Acetylsalicylic acid	9
	Ridaforolimus	Acetylsalicylic acid	9
	Rimiducid	Acetylsalicylic acid	9
	SF1126	Acetylsalicylic acid	9
	Sirolimus	Acetylsalicylic acid	9
	Temsirolimus	Acetylsalicylic acid	9
	XL765	Acetylsalicylic acid	9
	Acetylsalicylic acid	Phenethyl Isothiocyanate	9
	Ellagic acid	Quercetin	9
	Perifosine	Tamoxifen	8

## Sheet: comb_2_moi_0.3
		Supplementary Table 2: Drug combinations
		B. 2-drug combinations for the MOI 0.3 network
		Control_score: the maximum number of host factors the drug combination controls through its targets
	DrugName1	DrugName2	Control score
	Bosutinib	Apoptone	11
	Bosutinib	Dexibuprofen	11
	Bosutinib	Docetaxel	11
	Bosutinib	Eribulin	11
	Bosutinib	Ibuprofen	11
	Bosutinib	Isosorbide	11
	Bosutinib	Navitoclax	11
	Bosutinib	Obatoclax	11
	Bosutinib	Paclitaxel	11
	Bosutinib	Paclitaxel docosahexaenoic acid	11
	Bosutinib	Rasagiline	11
	Bosutinib	Venetoclax	11
	Dasatinib	Ellagic acid	11
	Dasatinib	Quercetin	11
	Bosutinib	Tesevatinib	10
	Caffeine	Tesevatinib	8
	Tesevatinib	SF1126	8
	Apoptone	SF1126	7
	Apoptone	Sirolimus	7
	Dexibuprofen	SF1126	7
	Dexibuprofen	Sirolimus	7
	Docetaxel	SF1126	7
	Docetaxel	Sirolimus	7
	Eribulin	SF1126	7
	Eribulin	Sirolimus	7
	Ibuprofen	SF1126	7
	Ibuprofen	Sirolimus	7
	Isosorbide	SF1126	7
	Isosorbide	Sirolimus	7
	Navitoclax	SF1126	7
	Navitoclax	Sirolimus	7
	Obatoclax	SF1126	7
	Obatoclax	Sirolimus	7
	Paclitaxel	SF1126	7
	Paclitaxel	Sirolimus	7
	Paclitaxel docosahexaenoic acid	SF1126	7
	Paclitaxel docosahexaenoic acid	Sirolimus	7
	Rasagiline	SF1126	7
	Sirolimus	Rasagiline	7
	Venetoclax	SF1126	7
	Venetoclax	Sirolimus	7
	Sirolimus	SF1126	5

## Sheet: comb_3_moi_0.01
		Supplementary Table 2: Drug combinations
		C. 3-drug combinations for the MOI 0.01 network
		Control_score: the maximum number of host factors the drug combination controls through its targets
	DrugName1	DrugName2	DrugName3	Control score
	Dasatinib	Quercetin	Acetylsalicylic acid	18
	Dasatinib	Alvocidib	Acetylsalicylic acid	18
	Enzastaurin	Minocycline	Alvocidib	17
	Alvocidib	Acetylsalicylic acid	Phenethyl Isothiocyanate	17
	Minocycline	Alvocidib	Quercetin	17
	Perifosine	Alvocidib	Phenethyl Isothiocyanate	17
	Alvocidib	Acetylsalicylic acid	Fasudil	16
	Alvocidib	Quercetin	Acetylsalicylic acid	16
	Ellagic acid	Alvocidib	Acetylsalicylic acid	16
	Tamoxifen	Alvocidib	Acetylsalicylic acid	15
	Ellagic acid	Minocycline	Phenethyl Isothiocyanate	14
	Bosutinib	Minocycline	Alvocidib	13
	Bosutinib	Tamoxifen	Alvocidib	13
	Tamoxifen	Minocycline	Alvocidib	13
	Tamoxifen	Minocycline	Entrectinib	13
	Tamoxifen	Zanubrutinib	Minocycline	13
	Zanubrutinib	Minocycline	Alvocidib	13
	Minocycline	Alvocidib	Tiludronic acid	13
	Minocycline	Cholecystokinin	Alvocidib	13
	Minocycline	Estradiol	Alvocidib	13
	Minocycline	Estradiol acetate	Alvocidib	13
	Minocycline	Estradiol benzoate	Alvocidib	13
	Minocycline	Estradiol cypionate	Alvocidib	13
	Minocycline	Estradiol dienanthate	Alvocidib	13
	Minocycline	Estradiol valerate	Alvocidib	13
	Minocycline	Sucralfate	Alvocidib	13
	Tamoxifen	Alvocidib	Seliciclib	13
	Tamoxifen	Alvocidib	Tiludronic acid	13
	Tamoxifen	Cholecystokinin	Alvocidib	13
	Tamoxifen	Estradiol	Alvocidib	13
	Tamoxifen	Estradiol acetate	Alvocidib	13
	Tamoxifen	Estradiol benzoate	Alvocidib	13
	Tamoxifen	Estradiol cypionate	Alvocidib	13
	Tamoxifen	Estradiol dienanthate	Alvocidib	13
	Tamoxifen	Estradiol valerate	Alvocidib	13
	Tamoxifen	Sucralfate	Alvocidib	13
	Tamoxifen	Zanubrutinib	Alvocidib	13
	Minocycline	Alvocidib	Lithium carbonate	13
	Minocycline	Alvocidib	Lithium citrate	13
	Minocycline	Alvocidib	Tideglusib	13
	Minocycline	Alvocidib	Argatroban	13
	Minocycline	Alvocidib	Baricitinib	13
	Minocycline	Alvocidib	Bivalirudin	13
	Minocycline	Alvocidib	Dabigatran etexilate	13
	Minocycline	Alvocidib	Entrectinib	13
	Minocycline	Alvocidib	Everolimus	13
	Minocycline	Alvocidib	Fedratinib	13
	Minocycline	Alvocidib	Flovagatran	13
	Minocycline	Alvocidib	Gabexate	13
	Minocycline	Alvocidib	Kappadione	13
	Minocycline	Alvocidib	Nafamostat	13
	Minocycline	Alvocidib	Pimecrolimus	13
	Minocycline	Alvocidib	Proflavine	13
	Minocycline	Alvocidib	Ridaforolimus	13
	Minocycline	Alvocidib	Rimiducid	13
	Minocycline	Alvocidib	Ruxolitinib	13
	Minocycline	Alvocidib	SF1126	13
	Minocycline	Alvocidib	Sirolimus	13
	Minocycline	Alvocidib	Suramin	13
	Minocycline	Alvocidib	Temsirolimus	13
	Minocycline	Alvocidib	Tesevatinib	13
	Minocycline	Alvocidib	Tofacitinib	13
	Minocycline	Alvocidib	Ximelagatran	13
	Minocycline	Alvocidib	XL019	13
	Minocycline	Alvocidib	XL765	13
	Tamoxifen	Alvocidib	Lithium carbonate	13
	Tamoxifen	Alvocidib	Lithium citrate	13
	Tamoxifen	Alvocidib	Tideglusib	13
	Tamoxifen	Alvocidib	Argatroban	13
	Tamoxifen	Alvocidib	Baricitinib	13
	Tamoxifen	Alvocidib	Bivalirudin	13
	Tamoxifen	Alvocidib	Dabigatran etexilate	13
	Tamoxifen	Alvocidib	Entrectinib	13
	Tamoxifen	Alvocidib	Everolimus	13
	Tamoxifen	Alvocidib	Fedratinib	13
	Tamoxifen	Alvocidib	Flovagatran	13
	Tamoxifen	Alvocidib	Gabexate	13
	Tamoxifen	Alvocidib	Kappadione	13
	Tamoxifen	Alvocidib	Nafamostat	13
	Tamoxifen	Alvocidib	Pimecrolimus	13
	Tamoxifen	Alvocidib	Proflavine	13
	Tamoxifen	Alvocidib	Ridaforolimus	13
	Tamoxifen	Alvocidib	Rimiducid	13
	Tamoxifen	Alvocidib	Ruxolitinib	13
	Tamoxifen	Alvocidib	SF1126	13
	Tamoxifen	Alvocidib	Sirolimus	13
	Tamoxifen	Alvocidib	Suramin	13
	Tamoxifen	Alvocidib	Temsirolimus	13
	Tamoxifen	Alvocidib	Tesevatinib	13
	Tamoxifen	Alvocidib	Tofacitinib	13
	Tamoxifen	Alvocidib	Ximelagatran	13
	Tamoxifen	Alvocidib	XL019	13
	Tamoxifen	Alvocidib	XL765	13
	Ellagic acid	Quercetin	Resveratrol	10
	Perifosine	Tamoxifen	Ellagic acid	9

## Sheet: comb_3_moi_0.3
		Supplementary Table 2: Drug combinations
		D. 3-drug combinations for the MOI 0.3 network
		Control_score: the maximum number of host factors the drug combination controls through its targets
	DrugName1	DrugName2	DrugName3	Control score
	Dasatinib	Enzastaurin	Quercetin	15
	Bosutinib	Tesevatinib	Rasagiline	13
	Bosutinib	Apoptone	Seliciclib	13
	Bosutinib	Dexibuprofen	Seliciclib	13
	Bosutinib	Docetaxel	Seliciclib	13
	Bosutinib	Eribulin	Seliciclib	13
	Bosutinib	Ibuprofen	Seliciclib	13
	Bosutinib	Isosorbide	Seliciclib	13
	Bosutinib	Navitoclax	Seliciclib	13
	Bosutinib	Obatoclax	Seliciclib	13
	Bosutinib	Paclitaxel	Seliciclib	13
	Bosutinib	Paclitaxel docosahexaenoic acid	Seliciclib	13
	Bosutinib	Rasagiline	Seliciclib	13
	Bosutinib	Venetoclax	Seliciclib	13
	Bosutinib	Apoptone	Tesevatinib	13
	Bosutinib	Dexibuprofen	Tesevatinib	13
	Bosutinib	Docetaxel	Tesevatinib	13
	Bosutinib	Eribulin	Tesevatinib	13
	Bosutinib	Ibuprofen	Tesevatinib	13
	Bosutinib	Isosorbide	Tesevatinib	13
	Bosutinib	Navitoclax	Tesevatinib	13
	Bosutinib	Obatoclax	Tesevatinib	13
	Bosutinib	Paclitaxel	Tesevatinib	13
	Bosutinib	Paclitaxel docosahexaenoic acid	Tesevatinib	13
	Bosutinib	Venetoclax	Tesevatinib	13
	Caffeine	Tesevatinib	Everolimus	11
	Caffeine	Tesevatinib	Pimecrolimus	11
	Caffeine	Tesevatinib	Rasagiline	11
	Caffeine	Tesevatinib	Ridaforolimus	11
	Caffeine	Tesevatinib	Rimiducid	11
	Tesevatinib	Rasagiline	SF1126	11
	Apoptone	Tesevatinib	SF1126	11
	Caffeine	Tesevatinib	SF1126	11
	Dexibuprofen	Tesevatinib	SF1126	11
	Docetaxel	Tesevatinib	SF1126	11
	Eribulin	Tesevatinib	SF1126	11
	Ibuprofen	Tesevatinib	SF1126	11
	Isosorbide	Tesevatinib	SF1126	11
	Navitoclax	Tesevatinib	SF1126	11
	Obatoclax	Tesevatinib	SF1126	11
	Paclitaxel	Tesevatinib	SF1126	11
	Paclitaxel docosahexaenoic acid	Tesevatinib	SF1126	11
	Venetoclax	Tesevatinib	SF1126	11
	Caffeine	Tesevatinib	Sirolimus	11
	Caffeine	Tesevatinib	Temsirolimus	11
	Caffeine	Apoptone	Tesevatinib	11
	Caffeine	Dexibuprofen	Tesevatinib	11
	Caffeine	Docetaxel	Tesevatinib	11
	Caffeine	Eribulin	Tesevatinib	11
	Caffeine	Ibuprofen	Tesevatinib	11
	Caffeine	Isosorbide	Tesevatinib	11
	Caffeine	Navitoclax	Tesevatinib	11
	Caffeine	Obatoclax	Tesevatinib	11
	Caffeine	Paclitaxel	Tesevatinib	11
	Caffeine	Paclitaxel docosahexaenoic acid	Tesevatinib	11
	Caffeine	Venetoclax	Tesevatinib	11
	Caffeine	Tesevatinib	XL765	11
	Sirolimus	Rasagiline	SF1126	8
	Apoptone	Sirolimus	SF1126	8
	Dexibuprofen	Sirolimus	SF1126	8
	Docetaxel	Sirolimus	SF1126	8
	Eribulin	Sirolimus	SF1126	8
	Ibuprofen	Sirolimus	SF1126	8
	Isosorbide	Sirolimus	SF1126	8
	Navitoclax	Sirolimus	SF1126	8
	Obatoclax	Sirolimus	SF1126	8
	Paclitaxel	Sirolimus	SF1126	8
	Paclitaxel docosahexaenoic acid	Sirolimus	SF1126	8
	Venetoclax	Sirolimus	SF1126	8
